# Supplementary material for: Personalized and Self-Management: Systematic Search and Evaluation Quality Factors and User Preference of Drug Reference Apps in Taiwan
Source: J Pers Med. 2021 Aug 12;11(8):790. doi: 10.3390/jpm11080790 (PMC8400514; doi:10.3390/jpm11080790)
Supplement: Supplementary file 1 [file jpm-11-00790-s001.zip]

Archive with 1 entries (1 files):
- jpm-1315311-supplementary.pdf
